# Supplementary material for: Capsaicin Modulates Ruminal Fermentation and Bacterial Communities in Beef Cattle with High-Grain Diet-Induced Subacute Ruminal Acidosis
Source: Microorganisms. 2025 Jan 4;13(1):84. doi: 10.3390/microorganisms13010084 (PMC11767826; doi:10.3390/microorganisms13010084)
Supplement: Supplementary file 1 [file microorganisms-13-00084-s001.zip › Table S1.xlsx]

## Sheet: Sheet1
TABLE S1 | Alpha diversity indices of the bacterial community in all samples
Taxonomy	Reads	OTUs	Ace	Chao	Shannon	Simpson	Coverage
CON-1	30784	1493	1751.72	1783.51	5.79128	0.009297	0.989248
CON-2	30784	1445	1703.21	1756.88	5.76856	0.009199	0.989313
CON-3	30784	1226	1557.45	1587.73	4.95922	0.030642	0.98876
CON-4	30784	1247	1600.83	1602	4.97475	0.030107	0.988468
CON-5	30784	1332	1589.37	1566.38	5.37348	0.015619	0.989865
CON-6	30784	1162	1496.13	1467.26	5.02422	0.020977	0.989215
SARA-1	30784	756	966.142	973.561	4.45282	0.038164	0.993276
SARA-2	30784	835	1028.54	1000.28	4.75741	0.023595	0.993276
SARA-3	30784	928	1188.23	1197.54	4.74694	0.023085	0.991619
SARA-4	30784	934	1106.12	1109.56	4.94164	0.019293	0.993178
SARA-5	30784	786	1014.74	1069.82	4.52694	0.034505	0.992723
SARA-6	30784	787	985.715	986.5	4.39257	0.042699	0.993178
CAP-1	30784	843	1031.71	1054.03	4.91251	0.017346	0.993211
CAP-2	30784	1187	1405.79	1406.17	5.50829	0.01226	0.991489
CAP-3	30784	1173	1353.73	1330.62	5.52209	0.011516	0.992464
CAP-4	30784	1105	1368.94	1396.11	5.30495	0.012602	0.990709
CAP-5	30784	1074	1341.59	1347.15	5.28988	0.012417	0.990904
CAP-6	30784	926	1146.73	1194.04	4.78248	0.028064	0.992204
