# Supplementary material for: Capsaicin Modulates Ruminal Fermentation and Bacterial Communities in Beef Cattle with High-Grain Diet-Induced Subacute Ruminal Acidosis
Source: Microorganisms. 2025 Jan 4;13(1):84. doi: 10.3390/microorganisms13010084 (PMC11767826; doi:10.3390/microorganisms13010084)
Supplement: Supplementary file 1 [file microorganisms-13-00084-s001.zip › Table S2.xlsx]

## Sheet: Table S2
TABLE S2 | Relative abundance of bacterial community in all samples at phylum level (%)
Taxonomy	Bacteroidota	Firmicutes	Proteobacteria	unclassified_d__Bacteria	Others
CON-1	62.3116	30.4379	0.272869	0.0974532	6.8802
CON-2	66.2584	27.6377	0.276117	0.0617204	5.76598
CON-3	77.7189	18.1068	0.123441	0.0617204	3.98909
CON-4	75.2176	19.8837	0.220894	0.10395	4.5738
CON-5	67.2655	27.144	0.285863	0.107198	5.19751
CON-6	84.2093	11.3403	0.110447	0.0324844	4.30743
SARA-1	57.4227	30.1065	9.84278	0.740645	1.88734
SARA-2	47.4142	40.8751	9.53417	0.506757	1.6697
SARA-3	57.7768	35.421	3.26468	0.334589	3.20296
SARA-4	46.2643	47.1381	2.30964	0.445036	3.84291
SARA-5	56.4189	31.708	9.38475	0.56198	1.92633
SARA-6	49.3698	36.4118	10.983	1.09148	2.14397
CAP-1	75.7406	19.8025	1.8841	0.334589	2.23818
CAP-2	48.7883	43.8345	0.477521	0.198155	6.70153
CAP-3	51.2409	41.7002	0.376819	0.126689	6.55535
CAP-4	57.9359	36.1422	0.246882	2.86837	2.80665
CAP-5	61.8243	33.4947	0.178664	2.03677	2.46557
CAP-6	57.5916	36.1259	0.178664	3.0308	3.07302
