# Supplementary material for: Capsaicin Modulates Ruminal Fermentation and Bacterial Communities in Beef Cattle with High-Grain Diet-Induced Subacute Ruminal Acidosis
Source: Microorganisms. 2025 Jan 4;13(1):84. doi: 10.3390/microorganisms13010084 (PMC11767826; doi:10.3390/microorganisms13010084)
Supplement: Supplementary file 1 [file microorganisms-13-00084-s001.zip › Table S3.xlsx]

## Sheet: Table S3
TABLE S3 | Relative abundance of bacterial community in all samples at genus level (%)
Sample	Prevotella	Succiniclasticum	unclassified_f__F082	Rikenellaceae_RC9_gut_group	unclassified_f__Muribaculaceae	unclassified_f__Bacteroidales_RF16_group	NK4A214_group	Prevotellaceae_UCG-001	Prevotellaceae_UCG-003	Christensenellaceae_R-7_group	Ruminococcus	unclassified_f__[Eubacterium]_coprostanoligenes_group	unclassified_f__UCG-011	Succinivibrionaceae_UCG-001	unclassified_f__Bacteroidales_UCG-001	unclassified_f__p-251-o5	Succinivibrio	unclassified_d__Bacteria	Prevotellaceae_UCG-004	U29-B03	others
CON-1	20.5886	1.99129	11.5774	7.73779	0.461279	4.4731	1.61772	3.7422	6.11681	2.32588	2.44608	1.00377	4.14501	0	1.97505	0.25013	0	0.0974532	0.123441	2.86837	26.4585
CON-2	23.0509	1.49103	10.8011	8.23155	0.432043	4.33017	1.54626	4.20998	6.48064	2.092	2.09849	0.984278	3.60252	0	2.27716	0.269621	0	0.0617204	0.162422	3.32965	24.5485
CON-3	42.5643	2.20894	7.44543	8.72206	1.58524	7.63059	1.90034	1.51052	2.95608	0.955042	0.571726	0.727651	0.85434	0	1.09797	0.776377	0	0.0617204	0.0454782	0.435291	17.9509
CON-4	38.7799	3.2322	7.53963	8.87149	2.14072	8.4362	2.03352	1.44231	2.55977	1.09148	0.623701	0.815359	0.873831	0	1.02001	0.935551	0.00975	0.10395	0.0844595	0.4158	18.9904
CON-5	27.7904	3.55055	9.95322	9.3815	1.10772	6.34745	1.75091	2.42009	2.73519	2.11149	1.23441	0.610707	2.05301	0	0.623701	4.05081	0	0.107198	0.0942048	0.717905	23.3595
CON-6	54.7265	0.89657	4.46011	3.98584	0.474272	2.31614	0.818607	4.74597	6.00962	0.838098	0.474272	0.227391	1.07523	0	1.28963	1.6762	0	0.0324844	0.175416	1.49753	14.2801
SARA-1	43.5031	8.87149	1.66645	0.990774	3.05029	1.15644	2.46881	2.27066	0.821856	2.63773	2.42659	1.14995	0.659434	6.29873	0.0584719	0.107198	2.34862	0.740645	0.0357328	0.0909563	18.646
SARA-2	30.6101	5.28196	2.96907	1.66645	5.95114	1.82887	3.92412	1.10122	0.376819	5.1033	4.41463	2.35512	1.25065	3.00481	0.0519751	0.029236	4.66476	0.506757	0.00975	0.0519751	24.8473
SARA-3	33.7773	3.00481	1.78339	0.964787	4.48935	2.49155	6.20127	7.23103	1.3481	4.86292	2.86512	2.86188	0.662682	2.71894	0.136435	0.113695	0.152677	0.334589	0.175416	0.116944	23.7071
SARA-4	17.8697	4.31393	3.15099	1.41632	8.82277	5.03183	5.95439	3.51156	0.64644	6.41242	3.77144	4.09304	0.873831	1.48129	0.0649688	0.0844595	0.16567	0.445036	0.081211	0.0747141	31.734
SARA-5	42.142	7.19854	1.71843	1.10122	4.77846	1.52352	2.78391	1.14995	0.435291	3.5343	2.89761	1.54301	1.23116	3.9566	0.113695	0.081211	3.81042	0.56198	0.0162422	0.0877079	19.3347
SARA-6	35.9635	14.5855	1.57874	1.05574	3.29717	1.42282	2.35512	1.88734	0.626949	2.65073	2.49805	1.28963	0.782874	6.4644	0.10395	0.0714657	2.94309	1.09148	0.0454782	0.107198	19.1788
CAP-1	54.9409	3.83316	1.36435	1.43256	1.3481	1.11422	1.43256	1.75741	3.20621	0.815359	2.30964	1.56575	0.347583	1.6567	0.0714657	1.83862	0.0519751	0.334589	3.58303	0.240385	16.7555
CAP-2	16.0213	6.64306	2.90735	5.90242	7.14332	0.412552	3.11525	4.30743	2.99506	2.55977	1.83212	1.28638	3.23545	0	4.0703	1.17594	0.00975	0.198155	1.2409	0.175416	34.7681
CAP-3	16.7555	5.66528	3.15099	6.33121	6.74376	0.39631	3.05678	4.64527	3.51156	2.23493	1.92308	1.32212	2.97232	0	4.41463	1.11422	0	0.126689	1.4488	0.139683	34.0469
CAP-4	19.4874	7.21804	6.45465	8.31601	8.61811	1.2409	4.73948	1.48129	3.25169	2.69296	1.4488	2.81315	1.52027	0	0.376819	1.43581	0	2.86837	1.90683	0.217645	23.9118
CAP-5	21.3033	7.44543	6.41242	8.42646	8.86175	1.17269	4.07679	1.85486	3.45959	2.78067	1.18893	2.74493	1.3611	0	0.435291	1.53651	0.00975	2.03677	1.99129	0.263124	22.6384
CAP-6	32.3285	13.7571	4.72648	3.20621	7.67282	1.48454	2.12773	1.52677	2.10499	1.04925	2.42009	1.72817	1.18568	0.0552235	0.389813	1.22791	0.00325	3.0308	0.451533	0.0422297	19.4809
